# Supplementary material for: Influence of Intraoperative Nociception during Hip or Knee Arthroplasty with Supplementary Regional Anaesthesia on Postoperative Pain and Opioid Consumption
Source: Medicina (Kaunas). 2023 Jun 17;59(6):1166. doi: 10.3390/medicina59061166 (PMC10300707; doi:10.3390/medicina59061166)
Supplement: Supplementary file 1 [file medicina-59-01166-s001.zip]

Archive with 1 entries (1 files):
- medicina-2404221-supplementary.pdf
